# Supplementary material for: Down-regulation of PBK inhibits proliferation of human endometrial stromal cells in thin endometrium
Source: Reprod Biol Endocrinol. 2022 Feb 2;20:25. doi: 10.1186/s12958-022-00903-8 (PMC8809007; doi:10.1186/s12958-022-00903-8)
Supplement: Supplementary file 1 — Additional file 1: Supplementary Figure 1. Enrichment analysis of differentially expressed genes. Functional enrichment analysis of the up- and downregulated DEGs, including GO category cellular components (A), and molecular function (B). Red stand for upregulated genes, blue represent downregulated genes. Supplementary Figure 2. PPIs Network Construction. The PPIs network of DEGs was constructed by STRING and Cytoscape. (The red nodes stand for upregulated genes; the green nodes represent downregulated genes). Supplementary Figure 3. PPIs Network Cluster Analysis. (A) The top clusters 2–6 in MCODE analysis of DEGs (The red nodes stand for upregulated genes; the green nodes represent downregulated genes). Supplementary Figure 4. Effects of PBK knockdown on foxo and ERK signaling pathways. The protein level of FoxO1(A), p-ERK and t-ERK (B) in HESCs transfected with siPBK-2 after 24 h. The results were representative of three independent experiments. Supplementary Figure 5. Effects of TNFα and TGFβ1 on PBK expression. The mRNA and protein levels of PBK in HESCs stimulated with 20 ng/ml TNFα (A and B) or 10 ng/ml TGFβ1 (C and D) after 24 h or 48 h (n = 4). The results were representative of three independent experiments. All quantified data are presented as mean ± SEM; **P < 0.01, ***P < 0.001. Table S1. Clinical information of all patients and controls; Table S2. Sequences of primers; Table S3. Antibodies used for immunohistochemistry (IHC) and western blotting (WB); Table S4. Cluster2–7 enrichment analysis. [file 12958_2022_903_MOESM1_ESM.zip › Table S4.xlsx]

## Sheet: Sheet1
Supplementary Table 4: Cluster2-7 enrichment analysis
GO Biological Process for Cluster 2
	Term	P-value	Count
GO:0006335	DNA replication-dependent nucleosome assembly	6.2722e-35	13
GO:0034723	DNA replication-dependent nucleosome organization	6.2722e-35	13
GO:0006334	nucleosome assembly	2.85932e-34	16
GO:0034728	nucleosome organization	2.22098e-32	16
GO:0031497	chromatin assembly	9.34295e-32	16
GO:0006333	chromatin assembly or disassembly	7.93574e-31	16
GO:0065004	protein-DNA complex assembly	1.00725e-30	16
GO:0006323	DNA packaging	4.21913e-30	16
GO:0071824	protein-DNA complex subunit organization	1.79203e-29	16
GO:0071103	DNA conformation change	9.74371e-28	16
GO:0032200	telomere organization	7.03147e-25	13
GO:0045653	negative regulation of megakaryocyte differentiation	1.44734e-15	6
GO:0006336	DNA replication-independent nucleosome assembly	8.57615e-14	6
GO:0034724	DNA replication-independent nucleosome organization	1.04091e-13	6
GO:0045652	regulation of megakaryocyte differentiation	1.50615e-13	6
GO:0030219	megakaryocyte differentiation	2.77922e-12	6
GO:0045638	negative regulation of myeloid cell differentiation	4.697e-11	6
GO:0006352	DNA-templated transcription, initiation	5.30707e-10	6
GO:0045637	regulation of myeloid cell differentiation	8.14217e-09	6
GO:1903706	regulation of hemopoiesis	2.26972e-07	6
GO:0030099	myeloid cell differentiation	2.77945e-07	6
GO:0045596	negative regulation of cell differentiation	7.91833e-06	6
GO:0060968	regulation of gene silencing	1.53683e-13	7
GO:0016458	gene silencing	1.83008e-12	11
GO:0006342	chromatin silencing	2.83102e-07	4
GO:0045814	negative regulation of gene expression, epigenetic	4.66325e-07	4
GO:0097549	chromatin organization involved in negative regulation of transcription	1.39558e-06	4
GO:0034401	chromatin organization involved in regulation of transcription	2.15586e-06	4
GO:0040029	regulation of gene expression, epigenetic	3.46978e-06	4
KEGG pathway for Cluster 2
	Term	P-value	Count
ko05322	Systemic lupus erythematosus	2.84696e-51	22
hsa05322	Systemic lupus erythematosus	2.63153e-50	22
ko05034	Alcoholism	3.65227e-48	22
hsa05034	Alcoholism	6.9284e-48	22
ko05202	Transcriptional misregulation in cancer	1.16136e-14	9
hsa05202	Transcriptional misregulation in cancer	3.63077e-14	9
ko05203	Viral carcinogenesis	3.17326e-14	9
hsa05203	Viral carcinogenesis	4.93296e-14	9
hsa04217	necroptosis	1.01375e-05	4
GO Biological Process for Cluster 3
	Term	P-value	Count
GO:0019932	second-messenger-mediated signaling	2.7153e-11	8
GO:0007200	phospholipase C-activating G protein-coupled receptor signaling pathway	2.37734e-07	4
GO:0006875	cellular metal ion homeostasis	9.97296e-06	5
GO:0055065	metal ion homeostasis	1.73245e-05	5
GO:0030003	cellular cation homeostasis	1.82316e-05	5
GO:0006873	cellular ion homeostasis	2.00147e-05	5
GO:0007204	positive regulation of cytosolic calcium ion concentration	2.12191e-05	4
GO:0055080	cation homeostasis	3.04807e-05	5
GO:0051480	regulation of cytosolic calcium ion concentration	3.21152e-05	4
GO:0098771	inorganic ion homeostasis	3.2507e-05	5
GO:0006874	cellular calcium ion homeostasis	8.29508e-05	4
GO:0055074	calcium ion homeostasis	9.16944e-05	4
GO:0072503	cellular divalent inorganic cation homeostasis	0.000111175	4
GO:0072507	divalent inorganic cation homeostasis	0.000128612	4
GO:0007187	G protein-coupled receptor signaling pathway, coupled to cyclic nucleotide second messenger	3.59942e-11	7
GO:0007188	adenylate cyclase-modulating G protein-coupled receptor signaling pathway	1.46537e-09	6
GO:0007189	adenylate cyclase-activating G protein-coupled receptor signaling pathway	9.52391e-07	4
GO:0019933	cAMP-mediated signaling	3.18078e-06	4
GO:0019935	cyclic-nucleotide-mediated signaling	5.08353e-06	4
GO:0032147	activation of protein kinase activity	0.000670719	3
GO:0050769	positive regulation of neurogenesis	0.0020136	3
GO:0045860	positive regulation of protein kinase activity	0.00274645	3
GO:0051962	positive regulation of nervous system development	0.00290739	3
GO:0010720	positive regulation of cell development	0.00318319	3
GO:0033674	positive regulation of kinase activity	0.00394206	3
GO:0051347	positive regulation of transferase activity	0.00556948	3
GO:0007610	behavior	1.23243e-08	7
GO:0007631	feeding behavior	2.32274e-05	3
GO:0070098	chemokine-mediated signaling pathway	1.21173e-07	4
GO:1990868	response to chemokine	1.79535e-07	4
GO:1990869	cellular response to chemokine	1.79535e-07	4
GO:0060326	cell chemotaxis	4.56388e-07	5
GO:0006898	receptor-mediated endocytosis	6.48269e-07	5
GO:0045766	positive regulation of angiogenesis	3.79066e-06	4
GO:0097529	myeloid leukocyte migration	5.08353e-06	4
GO:0050900	leukocyte migration	5.4816e-06	5
GO:0030595	leukocyte chemotaxis	5.94043e-06	4
GO:1904018	positive regulation of vasculature development	6.14451e-06	4
GO:0001525	angiogenesis	1.22059e-05	5
GO:0006935	chemotaxis	1.71978e-05	5
GO:0042330	taxis	1.74519e-05	5
GO:0030593	neutrophil chemotaxis	2.13133e-05	3
GO:0048514	blood vessel morphogenesis	2.46512e-05	5
GO:0032103	positive regulation of response to external stimulus	2.59523e-05	4
GO:0031623	receptor internalization	3.04184e-05	3
GO:1990266	neutrophil migration	3.62366e-05	3
GO:0071621	granulocyte chemotaxis	3.98678e-05	3
GO:0001568	blood vessel development	4.29618e-05	5
GO:0045765	regulation of angiogenesis	5.14301e-05	4
GO:0002687	positive regulation of leukocyte migration	5.56002e-05	3
GO Biological Process for Cluster 4
	Term	P-value	Count
GO:0043687	post-translational protein modification	2.95653e-11	8
GO:0006898	receptor-mediated endocytosis	0.00121284	3
GO:0010959	regulation of metal ion transport	0.0019575	3
GO:0043269	regulation of ion transport	0.0099012	3
GO:0033273	response to vitamin	3.08731e-07	4
GO:0033280	response to vitamin D	1.57264e-06	3
GO:0001503	ossification	4.98928e-06	5
GO:0007584	response to nutrient	1.02317e-05	4
GO:0031667	response to nutrient levels	1.45251e-05	5
GO:0009991	response to extracellular stimulus	1.95835e-05	5
GO:0001649	osteoblast differentiation	0.000418199	3
GO:0040008	regulation of growth	0.000845411	4
GO:0003006	developmental process involved in reproduction	0.00091608	4
GO:0048638	regulation of developmental growth	0.00140945	3
GO:0071407	cellular response to organic cyclic compound	0.00408938	3
GO:0048589	developmental growth	0.0085181	3
GO:0030316	osteoclast differentiation	3.26756e-05	3
GO:0002573	myeloid leukocyte differentiation	0.000316862	3
GO:0002521	leukocyte differentiation	0.000335551	4
GO:0001894	tissue homeostasis	0.000412958	3
GO:0045055	regulated exocytosis	0.00145748	4
GO:0007178	transmembrane receptor protein serine/threonine kinase signaling pathway	0.00153893	3
GO:0030099	myeloid cell differentiation	0.00252291	3
GO:0060249	anatomical structure homeostasis	0.00264011	3
GO:0048871	multicellular organismal homeostasis	0.0036588	3
GO:0030198	extracellular matrix organization	0.000104149	4
GO:0043062	extracellular structure organization	0.000180374	4
GO:0031589	cell-substrate adhesion	0.00149101	3
GO:0007409	axonogenesis	0.00341451	3
GO:0022604	regulation of cell morphogenesis	0.00376368	3
GO:0010975	regulation of neuron projection development	0.00415652	3
GO:0061564	axon development	0.00445531	3
GO:0048667	cell morphogenesis involved in neuron differentiation	0.00640532	3
GO:0048812	neuron projection morphogenesis	0.00841417	3
GO:0045664	regulation of neuron differentiation	0.00869303	3
GO:0120039	plasma membrane bounded cell projection morphogenesis	0.00890575	3
GO:0048858	cell projection morphogenesis	0.00904928	3
GO:0032990	cell part morphogenesis	0.00978749	3
GO:0008037	cell recognition	0.000392415	3
GO:0002274	myeloid leukocyte activation	0.00831099	3
GO Biological Process for Cluster 5
	Term	P-value	Count
GO:0002274	myeloid leukocyte activation	2.33004e-29	20
GO:0043312	neutrophil degranulation	1.97774e-27	18
GO:0002283	neutrophil activation involved in immune response	2.21137e-27	18
GO:0002446	neutrophil mediated immunity	3.31065e-27	18
GO:0042119	neutrophil activation	3.43281e-27	18
GO:0036230	granulocyte activation	4.25992e-27	18
GO:0043299	leukocyte degranulation	1.20731e-26	18
GO:0002275	myeloid cell activation involved in immune response	1.80142e-26	18
GO:0002444	myeloid leukocyte mediated immunity	2.19315e-26	18
GO:0002366	leukocyte activation involved in immune response	2.18104e-24	18
GO:0002263	cell activation involved in immune response	2.41131e-24	18
GO:0045055	regulated exocytosis	1.46778e-23	18
GO:0002449	lymphocyte mediated immunity	1.79587e-08	7
GO:0006959	humoral immune response	2.23918e-08	7
GO:0002526	acute inflammatory response	2.92903e-08	6
GO:0002250	adaptive immune response	7.8335e-08	8
GO:0098883	synapse pruning	9.09373e-08	3
GO:0002673	regulation of acute inflammatory response	2.44587e-07	5
GO:0002460	adaptive immune response based on somatic recombination of immune receptors built from immunoglobulin superfamily domains	5.8153e-07	6
GO:0002697	regulation of immune effector process	2.25906e-06	6
GO:0030449	regulation of complement activation	2.78946e-06	4
GO:2000257	regulation of protein activation cascade	2.88655e-06	4
GO:0002920	regulation of humoral immune response	5.09946e-06	4
GO:0006956	complement activation	1.55412e-05	4
GO:0070613	regulation of protein processing	1.65903e-05	4
GO:1903317	regulation of protein maturation	1.73181e-05	4
GO:0072376	protein activation cascade	2.54584e-05	4
GO:0002253	activation of immune response	2.9951e-05	6
GO:0016064	immunoglobulin mediated immune response	3.93873e-05	4
GO:0019724	B cell mediated immunity	4.14543e-05	4
GO:0050727	regulation of inflammatory response	8.22616e-05	5
GO:0016485	protein processing	0.000177136	4
GO:0006958	complement activation, classical pathway	0.000234268	3
GO:0002455	humoral immune response mediated by circulating immunoglobulin	0.00030937	3
GO:0051604	protein maturation	0.000368075	4
GO:0050808	synapse organization	0.000469319	4
GO:0002573	myeloid leukocyte differentiation	8.77493e-07	5
GO:0001819	positive regulation of cytokine production	2.0716e-06	6
GO:0002521	leukocyte differentiation	4.96565e-06	6
GO:0001906	cell killing	1.45417e-05	4
GO:0030099	myeloid cell differentiation	2.88495e-05	5
GO:0019882	antigen processing and presentation	4.28758e-05	4
GO:0032755	positive regulation of interleukin-6 production	5.79153e-05	3
GO:0032760	positive regulation of tumor necrosis factor production	6.61284e-05	3
GO:1903557	positive regulation of tumor necrosis factor superfamily cytokine production	7.0506e-05	3
GO:0030316	osteoclast differentiation	7.98215e-05	3
GO:1902105	regulation of leukocyte differentiation	0.00010452	4
GO:0001909	leukocyte mediated cytotoxicity	0.000109496	3
GO:0007229	integrin-mediated signaling pathway	0.000112503	3
GO:0002761	regulation of myeloid leukocyte differentiation	0.000156602	3
GO Biological Process for Cluster 6
	Term	P-value	Count
GO:0060333	interferon-gamma-mediated signaling pathway	3.38542e-14	7
GO:0071346	cellular response to interferon-gamma	4.76035e-12	7
GO:0034341	response to interferon-gamma	9.93617e-12	7
GO:0046718	viral entry into host cell	5.86612e-05	3
GO:0030260	entry into host cell	7.70947e-05	3
GO:0044409	entry into host	7.70947e-05	3
GO:0051806	entry into cell of other organism involved in symbiotic interaction	7.70947e-05	3
GO:0051828	entry into other organism involved in symbiotic interaction	7.86514e-05	3
GO:0051701	interaction with host	0.00023556	3
GO:0019058	viral life cycle	0.000899424	3
GO:0030198	extracellular matrix organization	2.14826e-06	5
GO:0043062	extracellular structure organization	4.31692e-06	5
GO:0019886	antigen processing and presentation of exogenous peptide antigen via MHC class II	2.32351e-05	3
GO:0002495	antigen processing and presentation of peptide antigen via MHC class II	2.61616e-05	3
GO:0002504	antigen processing and presentation of peptide or polysaccharide antigen via MHC class II	2.69293e-05	3
GO:0002478	antigen processing and presentation of exogenous peptide antigen	0.000130986	3
GO:0019884	antigen processing and presentation of exogenous antigen	0.000149256	3
GO:0048002	antigen processing and presentation of peptide antigen	0.000171707	3
GO:0050852	T cell receptor signaling pathway	0.000204909	3
GO:0019882	antigen processing and presentation	0.000290535	3
GO:0050851	antigen receptor-mediated signaling pathway	0.00077609	3
GO:0002429	immune response-activating cell surface receptor signaling pathway	0.00238977	3
GO:0002768	immune response-regulating cell surface receptor signaling pathway	0.0028839	3
GO:0002757	immune response-activating signal transduction	0.00573655	3
GO:0002764	immune response-regulating signaling pathway	0.00657037	3
GO:0002250	adaptive immune response	0.00691785	3
GO:0002253	activation of immune response	0.0079667	3
GO:0032963	collagen metabolic process	3.45153e-05	3
GO Biological Process for Cluster 7
	Term	P-value	Count
GO:0016266	O-glycan processing	2.83143e-21	8
GO:0006493	protein O-linked glycosylation	3.37964e-19	8
GO:0006486	protein glycosylation	3.79225e-16	8
GO:0043413	macromolecule glycosylation	3.79225e-16	8
GO:0070085	glycosylation	5.67324e-16	8
GO:0009101	glycoprotein biosynthetic process	4.3705e-15	8
GO:0009100	glycoprotein metabolic process	2.05403e-14	8
GO:1901137	carbohydrate derivative biosynthetic process	3.01689e-12	8
GO:0002223	stimulatory C-type lectin receptor signaling pathway	1.21912e-10	5
GO:0002220	innate immune response activating cell surface receptor signaling pathway	1.39254e-10	5
GO:0002758	innate immune response-activating signal transduction	1.83617e-08	5
GO:0002218	activation of innate immune response	2.63686e-08	5
GO:0045089	positive regulation of innate immune response	6.00079e-08	5
GO:0045088	regulation of innate immune response	1.38402e-07	5
GO:0002429	immune response-activating cell surface receptor signaling pathway	1.74617e-07	5
GO:0002768	immune response-regulating cell surface receptor signaling pathway	2.42678e-07	5
GO:0031349	positive regulation of defense response	2.77253e-07	5
GO:0002757	immune response-activating signal transduction	8.17289e-07	5
GO:0002764	immune response-regulating signaling pathway	1.04081e-06	5
GO:0002253	activation of immune response	1.46919e-06	5
